# Supplementary material for: Typical food portion sizes consumed by Australian adults: results from the 2011–12 Australian National Nutrition and Physical Activity Survey
Source: Sci Rep. 2016 Jan 20;6:19596. doi: 10.1038/srep19596 (PMC4726402; doi:10.1038/srep19596)
Supplement: Supplementary Tables [file srep19596-s1.xls]

## Sheet: Core foods by age sex
Supplementary Table 1a Median portion sizes and interquartile range (grams) of commonly consumed core foods among consumers by age and gender (2011-12 NNPAS).*
	Male, 19-30 y				Female, 19-30 y				Male, 31-50 y				Female, 31-50 y				Male, 51-70 y				Female, 51-70 y				Male, 71+ y				Female, 71+ y			Significance
	n	Median	IQR		n	Median	IQR		n	Median	IQR		n	Median	IQR		n	Median	IQR		n	Median	IQR		n	Median	IQR		n	Median	IQR	Sex	Age	Overall M:F ratio
Breads and cereals
Bread, white	194	68	54-97		211	60	54-66		492	64	54-82		513	54	38-64		444	64	54-75		419	54	35-68		187	60	45-70		215	49	33-64	<0.0001	<0.0001	1.18519
Bread, wholemeal	63	66	59-85		81	60	56-66		205	65	56-91		226	56	42-66		233	66	56-82		269	60	38-68		126	59	44-76		204	56	33-66	<0.0001	<0.0001	1.13793
Bread, mixed grain	68	72	60-76		97	60	50-72		215	64	60-80		282	60	45-72		218	66	56-72		304	60	33-66		98	63	51-72		159	51	32-72	<0.0001	0.001	1.1
Bread rolls, white	74	69	69-108		62	69	35-69		169	69	69-118		155	69	64-69		134	69	69-76		109	69	52-69		40	69	52-74		40	69	34-69	<0.0001	0.006	1
English-style muffins													18	67	67-70		12	70	67-70		13	67	67-71									0.283	0.001	1
Crumpets									29	84	84-168		24	71	42-84		27	84	46-84		32	42	42-84		13	84	62-84		14	64	42-84	<0.0001	0.003	1.35484
Flat-breads	34	71	60-95		54	71	56-95		95	71	66-101		108	66	52-71		44	66	43-71		64	66	53-71		10	65	33-71					0.003	0.018	1.07576
Breakfast cereal, ready to eat	218	68	47-102		239	45	34-65		564	51	34-83		536	39	30-66		513	51	34-78		584	34	25-59		301	35	25-52		357	31	17-39	<0.0001	<0.0001	1.45714
Breakfast cereal, processed bran (Allbran, etc)									18	30	30-46		24	33	26-49		29	30	30-81		47	30	21-47		25	21	7-34		31	30	14-60	0.765	0.021	1
Breakfast cereal, Rice Bubbles/Corn Flakes etc	34	35	32-53		41	33	17-39		74	35	22-50		63	35	30-42		52	35	20-39		51	33	23-35		59	35	23-35		42	26	12-35	0.027	0.005	1.06061
Breakfast cereal, wheat biscuits (Weetbix/Mini wheat, etc)	80	70	51-100		59	34	34-51		186	51	34-68		139	34	34-42		221	51	34-68		134	34	20-40		112	34	24-43		115	26	17-34	<0.0001	<0.0001	1.5
Breakfast cereal, wheat flakes																	10	25	14-48		12	18	11-36		10	32	17-113		10	26	13-48	0.008	0.0006	1.95833
Breakfast cereal, muesli, untoasted	21	86	71-141		24	71	56-94		78	92	55-150		100	59	30-118		90	71	35-118		122	35	28-71		40	85	34-141		52	39	33-71	<0.0001	<0.0001	1.67308
Breakfast cereal, muesli, toasted	11	108	47-150		15	64	32-141		29	94	71-141		35	71	39-118		16	75	38-112		45	75	59-118									0.038	0.008	1.25352
Breakfast cereal, bran with fruits (Sultana bran etc)	12	81	43-164		24	53	38-66		33	77	46-117		22	44	33-74		15	66	52-91		24	39	18-81						15	26	15-32	<0.0001	<0.0001	1.59184
Breakfast cereal, mixed grain (Special K, etc)					22	48	33-59		36	48	32-78		52	33	23-50		37	48	38-72		49	35	20-48		16	42	32-73		31	29	15-39	<0.0001	0.036	1.37143
Breakfast cereal, mixed grain falkes (Sustain,ect)	31	87	48-108		29	47	32-72		99	50	36-84		79	47	30-77		67	63	36-78		110	45	16-78		46	50	33-89		68	38	17-49	<0.0001	0.002	1.25581
Breakfast cereal, cooked Oats	23	312	201-404		44	198	104-315		72	260	195-484		149	199	104-260		110	218	130-468		183	202	156-312		57	202	156-333		119	202	130-312	<0.0001	0.647	1.07921
Pasta, cooked	18	202	133-360		14	115	62-158		24	186	119-297		24	171	117-304		23	310	125-421		23	79	63-155		11	122	52-180					0.004	0.398	1.43077
Noodles, cooked	49	366	204-454		41	217	145-385		63	340	145-385		69	207	136-357		28	240	204-369		39	240	102-386						14	213	187-385	0.001	0.059	1.40367
Rice, cooked	139	201	134-327		131	145	92-201		242	193	134-286		283	134	84-217		156	201	137-288		165	134	81-217		32	138	95-234		54	125	84-190	<0.0001	0.005	1.46715
	Male, 19-30 y				Female, 19-30 y				Male, 31-50 y				Female, 31-50 y				Male, 51-70 y				Female, 51-70 y				Male, 71+ y				Female, 71+ y			Significance
	n	Median	IQR		n	Median	IQR		n	Median	IQR		n	Median	IQR		n	Median	IQR		n	Median	IQR		n	Median	IQR		n	Median	IQR	Sex	Age
Meat and alternatives
Beef, cooked	81	186	150-205		69	156	126-186		193	171	147-200		171	150	106-171		184	169	144-198		168	147	100-184		60	133	75-184		70	150	104-179	<0.0001	<0.0001	1.13333
Lamb,cooked	27	150	86-240		30	143	104-156		92	123	75-156		83	104	71-140		99	150	104-187		96	104	70-150		34	127	80-156		61	100	70-150	<0.0001	0.019	1.22115
Pork,cooked	35	116	95-165		27	99	74-121		71	100	52-170		85	104	50-113		81	115	75-202		59	95	54-116		25	108	75-147		35	110	96-159	<0.0001	0.022	1.03846
Chicken, cooked	119	174	104-246		91	113	93-186		178	176	100-238		246	112	75-186		138	166	105-226		166	113	76-186		45	113	87-188		78	112	76-186	<0.0001	0.027	1.51327
Fin fish - fresh/frozen	24	121	81-161		31	107	91-128		78	110	61-145		91	101	66-110		83	119	91-201		88	110	86-135		34	124	90-210		43	110	101-122	0.001	0.001	1.02804
Other seafood -fresh/frozen	17	85	24-181		12	44	21-95		15	50	28-336		28	54	17-124		22	84	33-125		28	67	20-92						12	90	46-103	0.544	0.025	1.09091
Fish and seafood - canned	43	85	78-126		29	72	64-96		92	86	78-128		115	78	64-95		78	80	64-127		112	80	64-95		31	66	48-95		57	64	64-65	<0.0001	<0.0001	1.05263
Eggs, whole	89	51	42-98		69	51	44-84		224	53	47-88		201	47	42-84		206	51	44-88		202	49	44-80		66	69	42-94		95	47	42-52	<0.0001	0.034	1.04082
Nuts	54	31	22-44		68	28	15-36		197	28	15-36		228	28	13-36		195	30	21-41		258	27	12-36		62	27	13-36		97	14	9-28	<0.0001	<0.0001	1.03704
Peanut butter	28	25	10-40		37	10	10-23		64	13	8-20		76	10	6-17		54	10	6-20		69	13	6-19		21	10	7-24		27	10	5-12	<0.0001	<0.0001	1.3
Meat alternatives(tofu)									21	98	24-200		18	75	25-200						12	86	45-136									0.277	0.574	0.952381
	Male, 19-30 y				Female, 19-30 y				Male, 31-50 y				Female, 31-50 y				Male, 51-70 y				Female, 51-70 y				Male, 71+ y				Female, 71+ y			Significance
	n	Median	IQR		n	Median	IQR		n	Median	IQR		n	Median	IQR		n	Median	IQR		n	Median	IQR		n	Median	IQR		n	Median	IQR	Sex	Age
Milk and alternatives
Milk - full fat	256	194	62-309		275	93	31-206		692	62	31-157		634	41	31-118		530	52	31-129		435	31	31-72		247	52	31-118		253	52	31-107	<0.0001	<0.0001	1.38462
Milk-fullfat, on cereal	109	258	155-337		102	129	82-258		242	206	103-258		176	129	82-206		191	154	82-206		121	129	72-155		119	129	72-206		122	126	61-206	<0.0001	<0.0001	1.49612
Milk-fullfat, in beverage	139	41	31-134		178	41	31-103		545	31	31-53		534	31	31-72		441	31	31-62		385	31	31-46		194	31	31-46		202	31	31-41	0.42	<0.0001	1
Milk - reduced fat	102	208	104-325		140	88	31-208		367	94	31-186		473	62	31-114		386	62	31-129		499	50	31-94		147	62	31-130		244	52	31-107	<0.0001	<0.0001	1.45614
Milk - skim	38	260	94-343		88	72	31-130		116	83	31-143		229	58	31-120		127	65	31-131		284	35	31-85		65	59	31-153		114	42	31-80	<0.0001	<0.0001	1.92857
Yoghurt - plain	21	92	62-364		26	123	87-210		62	92	61-156		89	92	61-193		43	78	36-127		120	61	31-104		16	97	44-114		40	61	42-130	0.041	<0.0001	1.10843
Yoghurt - flavoured, full fat	25	175	170-200		31	134	92-170		58	123	92-200		84	150	91-202		41	149	62-242		66	100	61-175		16	81	55-123		34	92	62-166	0.014	0.008	1.25203
Yoghurt - flavoured, reduced fat	37	156	100-175		57	150	92-175		92	173	100-200		144	128	96-199		61	170	94-200		182	150	92-200		31	88	31-145		74	91	61-158	0.04	<0.0001	1.04698
Cheese - cheddar-type, full fat	114	25	25-48		145	25	21-30		292	28	21-42		310	25	21-32		230	25	22-42		298	25	17-28		106	25	21-41		141	25	21-31	<0.0001	0.002	1
Cheese - cheddar-type, reduced fat					14	21	21-29		27	28	21-46		66	21	20-30		42	28	21-50		73	24	20-42						22	21	21-43	0.001	0.282	1.33333
Cheese - cottage or ricotta									11	49	21-130		23	31	26-63						21	40	30-60									0.001	0.004	2.225
Cheese - brie or camembert					10				10	22	15-25		37	25	8-39		16	21	17-57		27	16	5-48									0.702	0.128	0.833333
Custards and other dairy desserts	20	250	95-300		36	95	48-199		48	100	67-168		72	105	60-200		56	150	100-177		62	100	51-165		54	120	73-224		50	107	62-165	0.003	0.226	1.4
Flavoured milk	53	530	365-636		40	477	370-636		96	477	371-636		83	371	271-530		46	430	335-530		45	371	318-457		11	313	212-514		16	212	212-421	<0.0001	<0.0001	1.2938
Milk substitutes	16	189	91-302		50	172	104-258		50	155	82-258		92	103	41-210		36	184	102-258		90	105	62-208		17	155	131-206		25	129	74-258	0.004	0.078	1.39695
	Male, 19-30 y				Female, 19-30 y				Male, 31-50 y				Female, 31-50 y				Male, 51-70 y				Female, 51-70 y				Male, 71+ y				Female, 71+ y			Significance
	n	Median	IQR		n	Median	IQR		n	Median	IQR		n	Median	IQR		n	Median	IQR		n	Median	IQR		n	Median	IQR		n	Median	IQR	Sex	Age
Fruit
Apples	130	164	164-188		175	164	151-173		336	164	158-180		374	164	143-164		256	164	153-182		301	164	139-164		94	139	139-164		145	139	77-164	<0.0001	<0.0001	1
Pears	18	181	153-218		23	181	181-218		77	181	176-206		93	181	149-218		72	181	176-181		100	181	171-181		46	181	171-211		60	176	145-181	0.002	0.004	1
Strawberries		110	65-126		33	48	24-66		26	60	24-72		71	60	36-73		32	88	44-146		67	66	24-88		15	72	48-148		27	60	36-110	0.002	0.061	1.2
Oranges	26	193	131-262		39	131	131-193		101	131	131-193		95	131	131-193		89	131	131-193		102	131	131-190		51	131	131-193		60	131	131-131	<0.0001	0.014	1
Mandarins	28	75	75-150		48	75	75-75		111	75	75-112		115	75	75-113		75	75	75-150		136	75	75-113		42	75	75-132		46	75	75-75	0.008	0.334	1
Bananas	82	111	98-111		125	98	74-111		282	98	98-111		316	98	98-98		241	98	98-111		345	98	74-98		125	98	74-111		220	98	74-98	<0.0001	<0.0001	1
Grapes	12	126	79-194		50	92	44-170		61	75	50-170		120	95	40-150		89	94	44-170		121	60	37-100		44	60	41-170		58	40	22-60	0.041	<0.0001	1.33333
Sultanas/Raisins									28	45	40-50		25	32	16-48		29	28	16-50		36	16	16-32		15	16	14-48		21	16	16-48	0.004	<0.0001	2.5
Fruit juices	139	315	263-473		140	273	210-368		238	305	210-378		292	263	158-353		202	263	210-368		220	210	95-305		94	210	147-305		122	210	106-301	<0.0001	<0.0001	1.03802
	Male, 19-30 y				Female, 19-30 y				Male, 31-50 y				Female, 31-50 y				Male, 51-70 y				Female, 51-70 y				Male, 71+ y				Female, 71+ y			Significance
	n	Median	IQR		n	Median	IQR		n	Median	IQR		n	Median	IQR		n	Median	IQR		n	Median	IQR		n	Median	IQR		n	Median	IQR	Sex	Age
Vegetables
Broccoli - cooked	38	58	29-62		51	38	20-58		77	58	40-116		124	58	37-98		81	58	34-98		141	44	22-98		35	38	23-52		59	38	19-47	0.02	<0.0001	1.41463
Cauliflower - cooked	17	62	32-70		24	32	13-81		41	70	35-105		45	57	30-105		50	66	32-94		68	66	29-76		22	63	21-172		43	35	32-60	0.06	0.073	1.22222
Beetroot - canned	16	34	26-34		15	26	26-34		40	34	26-51		34	26	26-34		36	26	26-36		37	26	26-43		10	26	19-26		21	26	26-33	0.274	0.015	1.30769
Carrot - cooked	52	53	18-106		67	37	25-71		113	60	30-114		172	49	25-80		136	77	34-116		191	39	20-78		76	45	30-77		109	53	30-78	0.008	0.045	1.53846
Carrot - raw	51	26	24-52		69	26	14-30		86	26	26-52		102	26	14-65		49	25	10-27		61	26	10-42						13	88	32-129	0.445	<0.0001	1
Lettuce, common, raw	106	25	12-28		96	16	12-28		194	25	15-28		179	16	12-28		141	12	12-28		132	12	12-28		32	12	12-24		60	12	11-16	0.001	<0.0001	1.92308
Green peas	26	38	27-80		36	38	26-80		76	50	26-118		92	38	12-64		109	51	32-81		98	38	13-80		47	38	13-73		65	38	13-80	<0.0001	0.009	1.05263
Tomato - raw	75	38	33-38		96	29	29-38		197	38	29-58		175	29	29-38		170	29	29-58		163	29	29-38		67	29	29-29		90	29	29-29	<0.0001	<0.0001	1.2069
Pumpkin - boiled	3	44	33-44		20	33	33-101		24	101	65-135		45	44	33-102		52	69	66-106		56	55	33-106		26	68	33-96		53	69	33-104	0.017	0.545	1.5
Cucumber - common, raw	40	26	17-32		68	26	17-39		90	26	17-41		96	17	17-29		62	26	17-39		85	21	17-39		18	17	17-20		31	17	17-32	0.033	0.167	1.04
Corn - cooked/canned	20	156	84-175		49	140	70-156		68	88	50-156		91	78	28-156		44	69	35-130		64	78	17-131		16	81	42-156		23	148	78-175	0.098	<0.0001	1.1
Onion - cooked	27	35	20-44		28	31	18-41		65	25	18-82		73	18	11-47		61	38	16-82		78	30	11-80		26	70	21-86		33	18	16-79	<0.0001	0.16	1.52174
Onion - raw	48	9	9-11		46	9	7-21		89	9	9-12		62	9	5-13		73	8	5-11		69	8	5-11		16	11	5-26		25	9	5-59	0.407	<0.0001	1
Mixed vegetables, nonleafy	67	126	71-193		84	127	71-171		164	143	96-185		176	114	71-171		154	143	71-193		156	134	58-188		51	143	71-182		92	114	59-181	0.018	0.537	1.25439
Salad, leafy vegetables	101	78	59-146		112	78	50-131		241	86	50-133		287	65	49-109		226	73	50-115		334	62	40-112		80	63	30-100		138	62	37-115	0.001	<0.0001	1.2
Cooked legumes and pulses	12	153	28-383		10	141	126-190		21	79	45-148		26	54	37-137		10	99	75-101		24	73	52-100									0.483	0.021	1.01163
Vegetable juices																	25	305	210-358		18	210	73-339									0.109	<0.0001	1.1597
Baked beans - canned in sauce	12	201	115-204						21	209	82-265		27	200	79-217		44	200	97-214		36	123	103-201		20	132	44-263		19	108	67-291	0.065	0.45	1.45652
Potatoes - mashed (without gravy)					23	168	123-181		40	245	122-245		51	181	123-245		42	245	123-254		29	123	78-183		15	168	66-260		20	94	29-144	0.001	0.002	1.23129
Potatoes - baked	30	232	86-314		67	96	66-137		82	144	104-233		115	78	60-137		90	130	62-205		75	119	65-137		40	137	74-157		40	137	70-155	<0.0001	0.187	1.34314
Potatoes - boiled	44	175	99-257		45	122	40-172		156	172	122-250		152	122	83-203		195	192	102-234		220	120	73-203		111	165	104-234		166	104	83-203	<0.0001	0.382	1.53571
Fats	118	10	5-14		178	5	5-10		391	7	5-12		405	5	5-10		443	7	5-10		465	5	5-10		234	6	5-10		307	5	5-10	<0.0001	0.074
Margarine	15	18	13-18		21	18	17-18		47	18	9-18		68	18	5-18		54	18	9-18		54	10	5-18		16	9	9-18		22	9	6-18	0.086	0.131	1.4
Olive oil																																		1
	Male, 19-30 y				Female, 19-30 y				Male, 31-50 y				Female, 31-50 y				Male, 51-70 y				Female, 51-70 y				Male, 71+ y				Female, 71+ y			Significance
	n	Median	IQR		n	Median	IQR		n	Median	IQR		n	Median	IQR		n	Median	IQR		n	Median	IQR		n	Median	IQR		n	Median	IQR	Sex	Age
Beverages
Water	668	750	500-2000		761	1000	500-1500		1382	1000	450-1500		1691	1000	435-1500		984	675	320-1200		1371	750	350-1400		410	450	265-1000		642	500	250-1000	0.075	<0.0001	1.1875
Tea	135	250	200-330		293	239	200-330		583	233	200-330		949	220	200-293		685	225	200-300		1002	225	200-263		335	215	200-250		527	213	175-250	0.015	<0.0001	1.00446
Coffee, made up	265	250	200-290		319	220	200-281		1071	233	200-293		1145	220	200-281		923	225	200-275		1038	220	200-250		347	200	187-250		498	200	150-250	<0.0001	<0.0001	1.02273
Mixed dishes
Sandwiches and filled rolls	53	295	140-306		40	267	150-305		62	275	148-300		44	143	85-300		38	132	105-150		31	140	135-165		13	130	106-135		13	125	105-156	0.463	<0.0001	1.07333
Savoury pasta and sauce dishes	128	399	230-572		130	312	208-450		205	395	208-520		282	327	166-468		128	338	208-468		167	312	132-421		38	349	105-421		55	333	192-508	<0.0001	0.002	1.22115
Savoury rice dishes	32	281	134-385		39	219	84-335		75	235	168-335		75	201	101-312		29	270	218-385		48	168	84-299		11	168	22-234					<0.0001	0.077	1.30556
Sushi	16	165	104-208		27	104	104-208		32	149	77-208		19	104	104-208		11	165	33-312													0.361	0.879	1.54808
Beef dish with gravies, sauce, vege	43	282	130-495		37	277	137-341		99	258	162-387		89	218	110-330		21	317	222-385		81	275	138-334		35	270	138-358		33	275	191-355	0.001	0.193	1.14068
Beef dish with pasta,rice, noodles					20	349	262-465		18	301	271-419		23	243	184-282		36	276	186-400		14	300	194-419						11	162	151-341	0.192	0.866	0.985866
Lamb dish with gravies, sauce, vege									24	350	215-550		21	220	111-275						29	264	139-388		10	350	275-481		12	275	232-334	0.032	0.214	1.23636
Pork dish with gravies, sauce, vege									16	326	101-547										10	125	78-161									0.184	0.633	2.048
Chicken dish with gravies, sauce, vege	43	220	86-341		39	168	108-330		83	317	217-430		106	258	138-380		49	330	182-434		66	258	137-330		12	448	110-550		22	147	65-293	0.001	0.001	1.27273
Vegetable dish with sauce or cereal	11	330	174-567		37	279	133-402		46	301	149-547		54	324	198-481		23	345	275-385		43	202	105-282									0.082	0.225	1.2
Vegetable salad with meat, egg, fish	24	155	101-180		55	109	64-199		71	155	93-243		128	109	60-177		48	140	65-198		93	93	64-155		18	62	39-93		31	155	78-155	0.051	0.035	1.2844
Soup - made up	36	420	207-560		64	357	275-515		111	420	306-674		173	309	206-515		96	502	303-695		175	357	272-592		77	303	206-463		96	309	203-407	<0.0001	<0.0001	1.08408
*Cells left blank if sample size <10, M:F males to female ratio
All data were weighted to represent population estimates. IQR: Interquartile range; sample sizes varies within age/sex group as median intake were based on per consumer.
Significance of sex- and age- differences in typical portion sizes was tested by Mann-Whitney test and Kruskal-Wallis test, respectively.

## Sheet: Discretionary foods by age sex
Supplementary Table 1b Median portion sizes and interquartile range (grams) of commonly consumed discretionary foods among consumers by age and gender (2011-12 NNPAS).*
	Male, 19-30 y				Female, 19-30 y				Male, 31-50 y				Female, 31-50 y				Male, 51-70 y				Female, 51-70 y				Male, 71+ y				Female, 71+ y			Significance
Foods	n	Median	IQR		n	Median	IQR		n	Median	IQR		n	Median	IQR		n	Median	IQR		n	Median	IQR		n	Median	IQR		n	Median	IQR	Sex	Age	Overall M:F ratio
Fancy breads	35	85	46-144		52	72	38-85		94	84	56-130		112	65	51-84		70	68	56-106		76	56	36-81		23	65	38-119		38	64	28-75	<0.0001	0.019	1.16923
Breakfast cereal, Coco Pops/Froot Loops/Nutrigrain etc	33	65	47-88		25	39	34-60		38	41	23-65		22	32	20-49		18	39	25-50						14	20	15-49		15	25	13-39	<0.0001	<0.0001	1.20513
Sweet biscuits	101	37	18-51		158	31	17-39		322	29	16-38		354	20	16-34		297	25	16-37		354	18	14-32		167	22	16-33		283	18	12-28	<0.0001	<0.0001	1.47368
Savoury biscuits	56	20	11-42		122	19	12-30		209	20	12-38		321	19	12-28		170	20	12-29		328	15	10-28		86	14	11-25		156	13	7-19	0.001	<0.0001	1.17647
Cakes, buns, muffins	87	110	67-143		118	114	63-163		237	110	72-163		327	96	56-142		217	95	61-160		290	81	44-132		115	81	48-140		158	76	44-131	0.004	<0.0001	1.15789
Sweet pastries	24	67	64-92		36	68	67-120		65	67	60-127		76	67	36-111		64	67	50-119		70	67	52-104		29	71	63-112		42	60	30-115	0.244	0.596	1
Pancakes, pikelets, waffles	12	75	51-108		21	75	28-114		35	70	34-144		32	57	27-104						20	57	49-139									0.647	0.114	1.25926
Doughnuts	10	95	63-100						18	63	60-107		18	95	50-102																	0.255	0.81	1.12821
Chicken nugget	15	80	71-122						17	160	60-160		12	82	58-108																	0.711	0.735	1.125
Sausages and frankfurts	48	178	89-202		46	152	89-178		140	152	86-202		102	101	89-178		117	114	89-178		77	94	82-178		46	142	89-178		35	97	76-135	0.004	<0.0001	1.50495
Bacon	53	48	38-65		30	44	32-48		136	48	44-66		84	44	32-48		90	64	39-88		66	44	32-60		17	64	36-72		26	32	32-48	<0.0001	0.334	1.09091
Ham	81	17	17-34		96	17	17-34		229	18	17-34		205	17	17-25		182	17	17-34		173	17	17-25		81	17	17-24		84	17	17-28	0.005	0.826	1
Luncheon meat - excluding ham	32	45	35-61		37	52	23-75		95	52	28-75		69	45	30-69		94	75	45-112		73	56	45-89		42	59	45-104		51	68	41-78	0.067	<0.0001	1.07692
Fish - battered/crumbed	22	260	217-381		16	222	187-222		65	175	99-302		55	162	110-222		58	155	127-225		57	134	67-183		26	152	131-222		39	134	67-192	0.018	<0.0001	1.17333
Other seafood -battered/crumbed									12	72	22-121		20	68	32-88																	0.045	0.078	0.9
Savoury pastries	60	175	130-175		52	175	126-351		174	175	130-175		136	140	74-175		139	175	130-192		105	158	81-175		53	175	130-178		42	135	42-175	0.007	0.239	1.09375
Pizza	64	281	185-375		84	188	100-281		89	300	162-400		115	185	100-281		46	299	162-375		45	185	98-325		10	195	153-238		13	153	91-344	<0.0001	0.664	1.54787
Hamburgers	107	238	206-311		77	196	155-304		174	256	195-350		119	207	155-327		53	301	214-350		47	214	155-317		11	186	146-228		14	175	99-280	<0.0001	0.018	1.25123
Dim sims and spring rolls	27	128	98-180		36	90	45-150		63	140	60-185		47	90	50-212		35	150	93-279		27	140	64-320									0.003	0.005	1.16667
Beef dish,battered with vege or cereal	22	93	50-186		11	99	50-251		42	132	66-198		32	97	66-106		15	106	66-197		33	66	48-108		17	132	72-134		19	79	65-137	<0.0001	0.606	1.37662
Chicken dish,battered with vege or cereal	86	170	114-228		54	125	97-150		110	149	111-225		106	131	114-178		72	170	114-200		73	129	114-187		21	125	102-179		30	114	113-175	<0.0001	0.454	1.36
Cream-full fat	13	25	20-52		21	29	10-51		38	29	16-77		54	20	8-30		41	30	22-50		58	23	11-40		33	29	21-41		39	26	21-30	0.001	0.161	1.11538
Ice-cream	93	102	78-175		97	80	69-110		186	83	75-138		180	75	25-200		187	83	70-132		173	78	66-100		112	83	39-138		121	69	46-101	<0.0001	<0.0001	1.06329
Ice confection					18	168	120-302		29	211	69-427		29	138	138-174		16	174	100-380		26	80	43-191									0.002	0.014	1.55319
Potatoes - fries and wedges	150	99	57-128		119	95	57-137		239	85	57-128		210	70	31-104		144	64	31-115		96	71	29-110		46	57	29-72		41	69	29-85	0.025	<0.0001	1.02778
Butter and dairy blends	93	10	5-12		118	8	5-10		262	7	5-10		372	5	5-10		277	7	5-10		331	5	5-10		128	7	5-10		181	5	5-10	<0.0001	0.032	1.4
Gravies	34	63	40-126		32	40	20-95		58	63	40-126		54	61	40-126		59	60	40-81		53	61	29-95		23	53	20-108		33	40	20-61	0.046	0.082	1.525
Tomato sauce	66	21	14-42		56	14	14-21		133	14	14-28		93	14	11-21		89	14	14-21		57	14	14-37		28	14	12-14		31	16	14-44	0.09	0.054	1
Pasta and simmer sauces									24	65	40-167		26	62	18-125		17	69	43-125		22	41	15-63									<0.0001	0.546	1.56818
Mayonnaise	66	14	14-21		79	14	14-21		137	20	14-21		165	20	14-21		88	17	14-21		135	20	14-21		19	14	8-19		56	14	14-20	0.169	0.009	1
Salad dressing, Italain/French style	34	22	21-22		45	22	21-22		74	22	21-22		153	22	21-22		66	22	21-22		125	22	21-22		36	22	21-22		57	22	21-22	0.009	0.571	1
Sugar - white	174	8	42137		208	7	4-10		535	7	4-13		488	6	4-8		380	7	4-9		313	5	4-8		183	6	4-8		168	5	4-8	<0.0001	<0.0001	1.16667
Jelly, made up													11	125	67-188		10				16	125	67-129		13	88	60-207		16	67	32-116	0.46	0.1	1.38889
Toppings									16	43	28-58		11	37	29-70		11				14	29	14-29									0.737	0.029	1
Honey	41	29	14-29		51	14	7-28		124	14	7-29		123	11	7-25		124	14	7-23		130	7	7-11		74	11	7-29		89	11	7-24	<0.0001	<0.0001	1.27273
Jams and conserves	32	14	7-41		36	14	7-28		91	19	7-41		152	11	7-21		156	14	7-28		166	14	7-14		99	14	7-24		135	12	7-15	<0.0001	0.303	1
Sweet spreads	11	16	8-38		14	10	9-15						10	11	7-17																	0.061	0.359	1.6
Vegemite	48	10	6-17		101	6	3-12		178	6	3-12		225	5	3-6		150	6	3-10		186	6	3-6		55	6	3-6		86	4	3-6	<0.0001	<0.0001	1
Chocolate	93	25	18-50		172	30	16-53		271	36	20-55		350	26	15-50		189	25	13-50		250	25	13-50		83	20	13-51		114	16	10-30	0.037	<0.0001	1.12
Muesli bars	59	37	31-64		54	31	31-37		135	32	31-45		120	32	31-40		36	32	31-40		63	34	31-38									0.001	0.836	1.03226
Lollies	49	24	10-51		69	19	11-41		110	20	8-34		164	16	8-30		79	20	11-31		149	21	8-31		37	23	7-42		80	13	6-29	0.081	0.102	1.23529
Potato crisps	75	42	15-75		59	35	17-46		138	23	19-50		115	21	14-45		63	21	19-46		57	20	14-45		14	19	5-100		20	15	8-35	<0.0001	0.003	1.33333
Corn chips					17	29	24-100		29	48	24-50		29	22	10-64		13	27	20-39		13	20	10-29									0.077	0.024	1.58333
Popcorn	10	25	25-50		13	25	19-46		12	25	24-50		20	13	6-35																	0.012	0.016	1.47059
Extruded snacks					16	40	12-85		23	40	20-115		44	40	18-54						13	18	3-66									0.018	0.069	1.125
Beverages
Fruit drinks	94	364	260-468		94	302	208-374		137	302	257-364		104	286	208-374		74	302	208-364		106	260	208-364		40	260	208-364		60	237	156-310	<0.0001	<0.0001	1.09859
Cordials	63	473	368-735		58	353	263-473		128	464	341-936		102	368	305-591		77	368	262-756		70	312	252-378		26	361	210-390		23	263	206-267	<0.0001	<0.0001	1.28571
Soft drinks, sugar-sweetened	262	390	369-530		216	390	299-421		407	390	362-473		209	364	279-423		193	390	311-468		164	364	208-390		51	302	206-390		70	267	206-358	<0.0001	<0.0001	1.07143
Soft drinks, artifically sweetened	65	375	359-600		90	375	350-375		181	375	375-570		227	375	333-375		131	375	350-497		140	375	250-375		27	375	277-501		25	310	299-375	<0.0001	0.019	1
Sports and energy drinks	79	525	390-624		28	285	252-520		80	525	361-624		19	607	357-624		18	461	95-624													<0.0001	0.003	1.49573
Beverage flavourings	41	12	9-16		77	12	8-15		75	8	5-12		88	8	6-14		63	12	8-24		65	10	5-14		28	8	6-12		11	8	4-10	0.383	<0.0001	1.33333
Beers - regular alcohol	145	1000	379-1419		37	379	303-556		348	758	379-1215		64	379	333-822		247	758	379-1152		41	379	344-758		66	429	379-761		14	388	368-758	<0.0001	0.005	1.7669
Beers - reduced alcohol	22	505	378-758						92	758	379-1515		18	420	379-843		115	758	439-1151		14	645	387-3150		43	379	379-761					0.234	0.009	2
Wines - red/white	33	297	213-371		70	312	208-495		213	347	248-495		350	297	188-475		283	361	248-594		376	297	208-495		112	248	184-347		118	240	139-300	<0.0001	<0.0001	1.16835
Spirits	24	86	29-326		21	58	29-258		51	78	48-171		29	58	29-237		56	77	29-148		33	58	29-77		31	58	29-141		17	58	29-93	0.546	0.032	1.31034
*Cells left blank if sample size <10, M:F males to female ratio
All data were weighted to represent population estimates. IQR: Interquartile range; sample sizes varies within age/sex group as median intake were based on per consumer.
Significance of sex- and age- differences in typical portion sizes was tested by Mann-Whitney test and Kruskal-Wallis test, respectively.

## Sheet: Core vs ADG
Supplementary Table 2a Comparison of median portion sizes (grams) for commonly consumed core foods among adults 19 years and over (2011-12 NNPAS) with Australian Dietary Guidelines (ADG) standard serves in grams.*
	Male 19+ y						Female 19+ y
	NNPAS			AGHE			NNPAS			AGHE
	n	Median	IQR	Sample serve	Percent difference		n	Median	IQR	Sample serve	Percent difference
Breads and cereals
Bread, white	1357	64	54-81	40	60		1399	54	42-66	40	35
Bread, wholemeal	627	66	56-84	40	65		780	58	36-72	40	45
Bread, mixed grain	599	66	58-76	40	65		842	60	58-69	40	50
Rolls, white	372	69	69-69	40	72.5		324	69	67-70	40	72.5
English-style muffins	26	67	67-70	35	91.4286		41	67	42-84	35	91.4286
Crumpets	75	84	77-124	60	40		72	62	52-71	60	3.33333
Flat-breads	183	71	66-95	40	77.5		231	66	47-85	40	65
Breakfast cereal, ready to eat	1596	51	34-81	30	70		1716	35	27-60	30	16.6667
Breakfast cereal, processed bran (Allbran, etc)	76	30	20-57	30	0		106	30	18-47	30	0
Breakfast cereal, Rice Bubbles/Corn Flakes etc	219	35	23-39	30	16.6667		197	33	22-35	30	10
Breakfast cereal, wheat biscuits (Weetbix/Mini wheat, etc)	599	51	34-68	30	70		447	34	26-40	30	13.3333
Breakfast cereal, wheat flakes	27	47	25-54	30	56.6667		30	24	11-43	30	-20
Breakfast cereal, muesli, untoasted	229	87	42-141	30	190		299	52	29-92	30	73.3333
Breakfast cereal, muesli, toasted	61	89	53-141	30	196.667		100	71	33-118	30	136.667
Breakfast cereal, bran with fruits (Sultana bran etc)	61	78	42-91	30	160		93	49	27-78	30	63.3333
Breakfast cereal, mixed grain (Special K, etc)	95	48	36-78	30	60		154	35	21-49	30	16.6667
Breakfast cereal, mixed grain falkes (Sustain,ect)	243	54	36-90	30	80		286	43	22-72	30	43.3333
Breakfast cereal, cooked Oats	262	218	156-402	120	81.6667		495	202	130-312	120	68.3333
Pasta, cooked	77	186	124-310	120	55		70	130	65-199	120	8.33333
Noodles, cooked	147	306	190-385	120	155		163	218	136-380	120	81.6667
Rice, cooked	569	201	134-300	120	67.5		633	137	84-207	120	14.1667
	Male 19+ y						Female 19+ y
	NNPAS			AGHE			NNPAS			AGHE
	n	Median	IQR	Sample serve	Percent difference		n	Median	IQR	Sample serve	Percent difference
Meat and alterantives
Beef cuts, cooked	492	170	142-200	65	161.538		445	150	104-180	65	130.769
Lamb cuts, cooked	227	127	78-161	65	95.3846		244	104	72-152	65	60
Pork cuts, cooked	205	108	75-169	65	66.1538		199	104	60-124	65	60
Chicken, cooked	433	171	105-225	80	113.75		516	113	78-186	80	41.25
Fish, cooked	219	110	86-165	100	10		253	107	86-125	100	7
Other seafood, cooked	58	72	15-146	100	-28		80	66	21-95	100	-34
Fish and seafood, canned	244	80	66-128	100	-20		313	76	64-95	100	-24
Eggs, whole	585	51	44-88	120	-57.5		567	49	44-82	120	-59.1667
Nuts, whole	508	28	19-36	30	-6.66667		651	27	12-36	30	-10
Peanut butter	167	13	10-25	10	30		209	10	6-17	10	0
Meat alternatives(tofu)	34	100	24-148	170	-41.1765		39	105	50-200	170	-38.2353
	Male 19+ y						Female 19+ y
	NNPAS			AGHE			NNPAS			AGHE
	n	Median	IQR	Sample serve	Percent difference		n	Median	IQR	Sample serve	Percent difference
Milk and alternatives
Milk - full fat	1725	72	31-201	258	-72.093		1597	52	31-129	258	-79.845
Milk-fullfat, on cereal	661	193	100-258	258	-25.1938		521	129	72-206	258	-50
Milk-fullfat, beverage	1319	31	31-62	258	-87.9845		1299	31	31-62	258	-87.9845
Milk - reduced fat	1002	83	31-182	260	-68.0769		1356	57	31-114	260	-78.0769
Milk-reducedfat, on cereal	533	156	94-260	260	-40		583	130	65-208	260	-50
Milk-reducedfat, beverage	721	31	31-66	260	-88.0769		1091	31	31-57	260	-88.0769
Milk - skim	346	81	31-173	260	-68.8462		715	42	31-104	260	-83.8462
Yoghurt - plain	142	92	61-160	200	-54		275	83	42-130	200	-58.5
Yoghurt - flavoured, full fat	140	154	92-200	200	-23		215	123	66-175	200	-38.5
Yoghurt - flavoured, reduced fat	221	156	92-200	200	-22		457	149	88-175	200	-25.5
Cheese - cheddar-type, full fat	754	25	21-45	40	-37.5		894	25	21-32	40	-37.5
Cheese - cheddar-type, reduced fat	87	28	21-45	40	-30		175	21	21-32	40	-47.5
Cheese - cottage or ricotta	23	89	31-125	120	-25.8333		55	40	20-61	120	-66.6667
Cheese - brie or camembert	39	20	11-31	40	-50		82	24	8-42	40	-40
Custards and other dairy desserts	178	140	70-201	280	-50		220	100	58-174	280	-64.2857
Flavoured milk	206	480	371-636	265	81.1321		184	371	308-530	265	40
Milk substitutes	119	183	102-258	258	-29.0698		257	131	62-247	258	-49.2248
Fruit
Apples	816	164	154-180	150	9.33333		995	164	143-164	150	9.33333
Pears	213	181	176-200	150	20.6667		276	181	153-181	150	20.6667
Strawberries	82	72	44-132	150	-52		198	60	32-88	150	-60
Oranges	272	131	131-193	150	-12.6667		296	131	131-190	150	-12.6667
Mandarins	253	75	75-150	150	-50		344	75	75-113	150	-50
Bananas	740	98	98-111	150	-34.6667		1006	98	74-98	150	-34.6667
Grapes	208	88	50-170	150	-41.3333		349	66	39-136	150	-56
Sultanas/Raisins	81	40	16-50	30	33.3333		85	16	16-40	30	-46.6667
Fruit juices	673	273	210-368	131.25	108		774	263	153-315	131.25	100.381
	Male 19+ y						Female 19+ y
	NNPAS			AGHE			NNPAS			AGHE
	n	Median	IQR	Sample serve	Percent difference		n	Median	IQR	Sample serve	Percent difference
Vegetables
Broccoli - cooked	231	58	31-98	75	-22.6667		375	41	23-95	75	-45.3333
Cauliflower - cooked	130	66	32-98	75	-12		180	54	27-98	75	-28
Beetroot - canned	102	34	26-34	75	-54.6667		107	26	26-34	75	-65.3333
Carrot - cooked	377	60	30-106	75	-20		539	39	25-78	75	-48
Carrot - raw	194	26	16-52	75	-65.3333		245	26	14-58	75	-65.3333
Lettuce, common, raw	473	25	12-28	75	-66.6667		467	13	12-28	75	-82.6667
Green peas	258	40	26-80	75	-46.6667		291	38	13-80	75	-49.3333
Tomato - raw	509	35	29-58	75	-53.3333		524	29	29-38	75	-61.3333
Pumpkin - boiled	105	69	44-106	75	-8		174	46	33-102	75	-38.6667
Cucumber - common, raw	210	26	17-35	75	-65.3333		280	25	17-38	75	-66.6667
Corn - cooked/canned	148	88	44-156	75	17.3333		227	80	34-156	75	6.66667
Onion - cooked	179	35	18-82	75	-53.3333		212	23	13-53	75	-69.3333
Onion - raw	226	9	6-11	75	-88		202	9	5-12	75	-88
Mixed vegetables, nonleafy	436	143	72-185	75	90.6667		508	114	71-171	75	52
Salad, leafy vegetables	648	78	50-130	75	4		971	65	46-115	75	-13.3333
Cooked legumes and pulses	48	87	44-260	75	16		65	86	50-140	75	14.6667
Baked beans, canned	117	201	84-231	75	168		90	138	69-209	75	84
Potatoes, mashed (without gravy)	110	181	123-245	75	141.333		123	147	123-182	75	96
Potatoes, baked	242	137	70-233	75	82.6667		275	102	65-137	75	36
Potatoes, boiled	506	172	104-234	75	129.333		605	112	83-203	75	49.3333
Fats
Margarine, total	1186	7	5-10	10	-30		1355	5	5-10	10	-50
Margarine, polyunsaturated	292	7	5-10	10	-30		327	5	5-10	10	-50
Margarine, monounsaturated	656	8	5-10	10	-20		730	7	5-10	10	-30
Margarine, phytosterols	176	5	5-11	10	-50		224	5	5-10	10	-50
Margarine, unspecified	107	5	5-10	10	-50		111	5	5-10	10	-50
Olive oil	132	18	9-32	7	157.143		165	18	9-18	7	157.143
Other plant oilds	22	7	5-9	7	0		27	5	5-9	7	-28.5714
*All data were weighted to represent population estimates. IQR: Interquartile rangE
Percentage difference calculated as (NNPAS median serve – ADG standard serve)*100/ADG standard serve, P<0.0001 (one sample Wilcoxon Signed Rank tests)
	Male 19+ y						Female 19+ y
	NNPAS						NNPAS
	n	Median	IQR				n	Median	IQR
Mixed dishes
Savoury pasta and sauce dishes	499	381	211-520				634	312	187-468
Savoury rice-based dishes	147	235	134-368				170	180	96-312
Sushi	88	161	104-208				99	104	104-208
Sandwiches and filled rolls	165	161	132-300				128	150	132-200
Mixed dishes with meat as major ingredient	1149	252	132-385				1179	203	114-330
Beef dish with gravies, sauce, vege	254	300	160-415				240	263	138-332
Beef dish with pasta,rice, noodles	51	279	223-400				68	283	184-416
Lamb dish with gravies, sauce, vege	58	340	215-550				71	275	138-385
Pork dish with gravies, sauce, vege	35	256	75-387				26	125	86-290
Chicken dish with gravies, sauce, vege	187	280	155-387				233	220	129-358
Chicken dish with pasta,rice, noodles	77	365	293-511				113	300	186-396
Vegetable dish with sauce or cereal	87	330	211-545				140	275	138-405
Vegetable salad with meat, egg, fish	161	140	78-174				307	109	62-171
Soup - made up	320	361	253-663				508	333	253-515
Beverages
Water	3444	950	375-1500				4465	800	360-1500
Tea	1738	225	200-300				2771	224	200-275
Coffee, made up	2606	225	200-281				3000	220	220-275
Vegetable juices	43	305	210-367				38	263	152-315

## Sheet: Discretionary vs ADG
Supplementary Table 2b Comparison of median portion sizes (grams and kJ) for commonly consumed discretionary foods among adults 19 years and over (2011-12 NNPAS) with Australian Dietary guidelines (ADG) 600kJ standard serve for discretionary foods.
	Male 19+ y						Female 19+ y
	NNPAS						NNPAS
		Portion size (g)		Energy per portion (kJ)		Percentage difference		Portion size (g)		Energy per portion (kJ)		Percentage difference
	n	Median	IQR	Median	IQR		n	Median	IQR	Median	IQR
Foods
Cakes, buns, muffins	600	110	65-163	1532	882-2190	155.333	830	95	49-142	1282	747-2042	113.667
Doughnuts	39	88	63-100	1348	971-1574	124.667	35	78	50-100	1178	787-1574	96.3333
Pancakes, pikelets, waffles	56	68	32-115	624	294-1148	4	80	54	25-115	472	250-989	-21.3333
Savoury biscuits	521	20	12-34	348	202-628	-42	927	17	11-27	303	187-483	-49.5
Sweet biscuits	887	28	16-39	561	302-776	-6.5	1149	19	15-33	388	287-685	-35.3333
Sweet pastries	182	67	60-115	1005	725-1468	67.5	224	67	49-113	1005	585-1261	67.5
Bacon	296	48	44-66	648	432-865	8	206	44	32-48	432	353-648	-28
Ham	573	17	17-34	79	79-159	-86.8333	558	17	17-25	79	79-134	-86.8333
Luncheon meat - excluding ham	263	56	45-92	479	332-826	-20.1667	230	52	35-75	441	290-584	-26.5
Sausages and frankfurts	352	152	89-200	1629	913-2072	171.5	261	101	89-178	1082	913-1993	80.3333
Butter and dairy blends	760	7	5-10	218	145-291	-63.6667	1002	5	5-10	146	145-290	-75.6667
Cream-full fat	125	29	20-52	409	290-728	-31.8333	172	26	11-41	366	181-581	-39
Ice confection	38	219	100-427	1504	1067-2135	150.667	53	141	69-262	1148	723-1505	91.3333
Ice-cream	578	84	74-138	845	542-1149	40.8333	571	79	64-102	651	440-940	8.5
Honey	363	14	7-29	188	94-377	-68.6667	393	11	7-20	151	94-163	-74.8333
Jams and conserves	378	14	7-28	154	77-307	-74.3333	489	14	7-16	129	77-159	-78.5
Jelly, made up	26	125	67-140	287	119-322	-52.1667	42	90	66-125	155	107-287	-74.1667
Chocolate	636	28	16-50	602	331-997	0.333333	886	25	15-50	545	320-978	-9.16667
Lollies	275	21	10-37	310	135-540	-48.3333	462	17	8-31	264	112-435	-56
Muesli bars	238	32	31-45	576	531-800	-4	246	31	31-38	544	531-661	-9.33333
Sugar - white	1272	7	4-12	108	67-194	-82	1177	6	4-8	90	67-134	-85
Sweet spreads	21	16	9-38	162	203-858	-73	35	10	9-16	215	193-362	-64.1667
Toppings	34	29	23-43	235	177-332	-60.8333	34	29	21-42	235	171-471	-60.8333
Vegemite	431	6	3-12	41	17-79	-93.1667	598	6	3-6	39	17-41	-93.5
Corn chips	53	38	23-50	797	468-1041	32.8333	62	24	14-46	509	300-976	-15.1667
Extruded snacks	39	45	20-102	937	416-2116	56	80	40	18-55	814	374-1144	35.6667
Popcorn	29	25	17-50	529	365-1058	-11.8333	42	17	6-28	369	123-608	-38.5
Potato crisps	290	28	19-50	595	388-1080	-0.833333	251	21	14-45	454	298-944	-24.3333
Potatoes - fries and wedges	579	74	57-128	933	540-1402	55.5	466	72	36-114	835	363-1187	39.1667
Gravies	174	61	40-126	88	44-237	-85.3333	172	40	30-81	76	44-173	-87.3333
Mayonnaise	310	20	14-21	390	334-576	-35	435	20	14-21	349	292-503	-41.8333
Pasta and simmer sauces	54	69	40-224	334	172-870	-44.3333	65	44	15-68	184	54-368	-69.3333
Salad dressing, Italain/French style	210	22	21-22	270	227-608	-55	380	22	21-22	290	227-607	-51.6667
Tomato sauce	316	14	14-28	61	61-122	-89.8333	237	14	14-21	61	61-90	-89.8333
Beef dish,battered with vege or cereal	117	106	66-186	1097	633-1783	82.8333	95	77	63-106	737	511-1116	22.8333
Breakfast cereal, Coco Pops/Froot Loops/Nutrigrain etc	103	47	25-70	724	392-1124	20.6667	71	39	22-49	604	340-754	0.666667
Chicken dish,battered with vege or cereal	289	170	114-225	1790	1267-2354	198.333	249	125	114-175	1283	1038-1927	113.833
Chicken nugget	36	108	62-160	1194	703-1756	99	28	96	64-100	1054	702-1221	75.6667
Dim sims and spring rolls	126	140	90-210	1187	676-1590	97.8333	114	120	60-211	767	459-1465	27.8333
Fancy breads (eg focaccia, with fruit, with cheese, with veg	222	76	56-130	967	716-1433	61.1667	278	65	40-85	831	478-1008	38.5
Fish, battered/crumbed	171	176	130-260	1772	1213-2560	195.333	167	150	83-222	1339	839-2329	123.167
Pizza	212	291	164-375	3103	1872-4106	420	254	188	100-281	2005	1095-2987	234
Hamburgers	345	254	197-345	2425	2070-2838	304.167	257	203	155-306	2025	1627-2715	237.5
Other seafood, battered/crumbed	25	45	22-120	435	272-1069	-27.5	37	50	32-107	545	397-1090	-9.16667
Savoury pastries	426	175	130-175	1592	1414-1720	165.333	333	160	80-175	1592	793-1701	165.333
Beverages
Beverage flavourings	207	12	5-15	175	83-245	-70.8333	281	9	5-15	140	83-235	-76.6667
Cordials	294	459	335-763	584	399-1043	-2.66667	253	357	263-473	414	149-574	-31
Fruit drinks	345	312	208-392	542	387-732	-9.66667	364	284	208-364	503	366-658	-16.1667
Soft drinks, artifically sweetened	404	375	375-562	0	0-0	-100	482	375	290-375	0	0-0	-100
Soft drinks, sugar-sweetened	913	390	343-507	655	524-786	9.16667	759	364	260-390	575	427-655	-4.16667
Sports and energy drinks	179	525	364-624	680	567-924	13.3333	57	351	252-525	569	458-680	-5.16667
Beers, reduced alcohol	271	758	379-1137	797	455-1364	32.8333	41	429	378-915	500	390-1094	-16.6667
Beers,regular alcohol	806	758	279-1212	1083	541-1733	80.5	156	379	333-756	542	503-1061	-9.66667
Spirits	162	76	29-154	663	257-1370	10.5	100	58	29-132	514	256-1170	-14.3333
Wines, red/white	641	347	238-495	1036	710-1603	72.6667	914	297	188-475	876	590-1450	46
*All data were weighted to represent population estimates. IQR: Interquartile range
Percentage difference calculated as (NNPAS energy per portion – 600kJ)*100/600kJ, P<0.0001 (one sample Wilcoxon Signed Rank tests)
